# Supplementary material for: Analysis of latent tuberculosis and mycobacterium avium infection data using mixture models
Source: BMC Public Health. 2006 Sep 28;6:240. doi: 10.1186/1471-2458-6-240 (PMC1599726; doi:10.1186/1471-2458-6-240)
Supplement: Additional File 1 — Induration data set. Induration data set. [file 1471-2458-6-240-S1.txt]

     Tuberculin       Sensitin   
mm  unvac BCG-vac  unvac    BCG-vac   
  0  527    3491      172    1334      
  1    1       5        0       4      
  2    2      21        0       8      
  3    0      70        1      30      
  4    7     122        7      57      
  5    4     143        3      87      
  6    2     150        2      92      
  7    2     123        3      87      
  8    6     118        7      71      
  9    1     114        0      69      
 10    1      85        2      63      
 11    1      72        1      50      
 12    2      54        3      32      
 13    0      31        1      22      
 14    0      24        1      16      
 15    2      26        0      13      
 16    0      26        1      10      
 17    0      11        0       6      
 18    1       8        2       2      
 19    0       5        0       4      
 20    0       6        0       2      
 21    0       4        1       0      
 22    0       2        0       1      
 23    0       1        0       1      
 24    0       0        0       0      
 25    1       0        0       0      
 26    0       1        0       0      
 27    0       1        0       0      
 28    0       2        0       0      
 29    0       0        0       0      
 30    0       1        0       0      
 31    0       0        0       0      
 32    0       0        0       0      
